# Supplementary material for: Impact of Iodine Electrodeposition on Nanoporous Carbon Electrode Determined by EQCM, XPS and In Situ Raman Spectroscopy
Source: Nanomaterials (Basel). 2023 May 4;13(9):1545. doi: 10.3390/nano13091545 (PMC10180143; doi:10.3390/nano13091545)
Supplement: Supplementary file 1 [file nanomaterials-13-01545-s001.zip]

Archive with 1 entries (1 files):
- nanomaterials-2343051-supplementary.pdf
